# Supplementary material for: Genome sequencing of a single tardigrade Hypsibius dujardini individual
Source: Sci Data. 2016 Aug 16;3:160063. doi: 10.1038/sdata.2016.63 (PMC4986543; doi:10.1038/sdata.2016.63)
Supplement: Supplementary file 1 [file sdata201663-isa1.zip]

Archive with 4 entries (4 files):
- i_Investigation.txt
- s_study_Arakawa.txt
- a_genome_Arakawa.txt
- a_mRNA_Arakawa.txt
