# Supplementary material for: Genome sequencing of a single tardigrade Hypsibius dujardini individual
Source: Sci Data. 2016 Aug 16;3:160063. doi: 10.1038/sdata.2016.63 (PMC4986543; doi:10.1038/sdata.2016.63)
Supplement: Supplementary file 1 [file sdata201663-isa1.zip › i_Investigation.txt]

# Investigation File generated for Scientific Data with Investigation File Authoring Tool version 0.1.0 on 06/07/2016 - This metadata file is CC0
ONTOLOGY SOURCE REFERENCE
Term Source Name	NCBITAXON	OBI	UBERON	ERO
Term Source File	http://data.bioontology.org/ontologies/NCBITAXON	http://data.bioontology.org/ontologies/OBI	http://data.bioontology.org/ontologies/UBERON	http://data.bioontology.org/ontologies/ERO
Term Source Version	2015AA	2014-08-18	releases/2014-06-15	2013-08-02
Term Source Description	National Center for Biotechnology Information (NCBI) Organismal Classification	Ontology for Biomedical Investigations	Uber Anatomy Ontology	Eagle-I Research Resource Ontology
INVESTIGATION
Investigation Identifier
Investigation Title
Investigation Description
Investigation Submission Date
Investigation Public Release Date
INVESTIGATION PUBLICATIONS
Investigation PubMed ID
Investigation Publication DOI
Investigation Publication Author List
Investigation Publication Title
Investigation Publication Status
Investigation Publication Status Term Accession Number
Investigation Publication Status Term Source REF
INVESTIGATION CONTACTS
Investigation Person Last Name
Investigation Person Mid Initials
Investigation Person First Name
Investigation Person Address
Investigation Person Phone
Investigation Person Fax
Investigation Person Email
Investigation Person Affiliation
Investigation Person Roles
Investigation Person Roles Term Accession Number
Investigation Person Roles Term Source REF
STUDY
Study Identifier	10.1038/sdata.2016.63
Study Title	Genome sequencing of a single tardigrade Hypsibius dujardini individual
Study Submission Date	26/04/2016
Study Public Release Date	16/08/2016
Study Description	http://www.nature.com/articles/sdata201663#abstract
Study File Name	s_study_Arakawa.txt
Comment[Subject Keywords]	//;/;//;//
Comment[Manuscript Licence]	CC BY-4.0
Comment[Experimental Metadata Licence]	CC0
Comment[Supplementary Information File Name]	
Comment[Supplementary Information File Type]	x-zip-compressed
Comment[Supplementary Information File URL]	http://www.nature.com/articles/sdata201663#supplementary-information
Comment[Data Repository]	NCBI Sequence Read Archive;NCBI Sequence Read Archive;NCBI Sequence Read Archive;NCBI Sequence Read Archive;NCBI Sequence Read Archive;Dryad Digital Repository;NCBI Sequence Read Archive;NCBI Sequence Read Archive;NCBI Sequence Read Archive;NCBI Sequence Read Archive;NCBI Sequence Read Archive;NCBI Sequence Read Archive;NCBI Sequence Read Archive;NCBI Sequence Read Archive;NCBI Sequence Read Archive;NCBI Sequence Read Archive;NCBI Sequence Read Archive;NCBI Sequence Read Archive
Comment[Data Record Accession]	DRX049724;SRX1867970;SRX1867971;SRX1867972;SRX1867973;doi:10.5061/dryad.t4k7h;DRX049712;DRX049713;DRX049714;DRX049715;DRX049716;DRX049717;DRX049718;DRX049719;DRX049720;DRX049721;DRX049722;DRX049723
Comment[Data Record URI]	http://www.ncbi.nlm.nih.gov/sra/DRX049724;http://www.ncbi.nlm.nih.gov/sra/SRX1867970;http://www.ncbi.nlm.nih.gov/sra/SRX1867971;http://www.ncbi.nlm.nih.gov/sra/SRX1867972;http://www.ncbi.nlm.nih.gov/sra/SRX1867973;http://dx.doi.org/10.5061/dryad.t4k7h;http://www.ncbi.nlm.nih.gov/sra/DRX049712;http://www.ncbi.nlm.nih.gov/sra/DRX049713;http://www.ncbi.nlm.nih.gov/sra/DRX049714;http://www.ncbi.nlm.nih.gov/sra/DRX049715;http://www.ncbi.nlm.nih.gov/sra/DRX049716;http://www.ncbi.nlm.nih.gov/sra/DRX049717;http://www.ncbi.nlm.nih.gov/sra/DRX049718;http://www.ncbi.nlm.nih.gov/sra/DRX049719;http://www.ncbi.nlm.nih.gov/sra/DRX049720;http://www.ncbi.nlm.nih.gov/sra/DRX049721;http://www.ncbi.nlm.nih.gov/sra/DRX049722;http://www.ncbi.nlm.nih.gov/sra/DRX049723
STUDY DESIGN DESCRIPTORS
Study Design Type	protocol optimization objective
Study Design Type Term Accession Number	OBI:0000186
Study Design Type Term Source REF	OBI
STUDY PUBLICATIONS
Study PubMed ID	""
Study Publication DOI	doi:10.1073/pnas.1602711113
Study Publication Author List	""
Study Publication Title	""
Study Publication Status	published
Study Publication Status Term Accession Number	
Study Publication Status Term Source REF	
STUDY FACTORS
Study Factor Name	life cycle stage
Study Factor Type	life cycle stage
Study Factor Type Term Accession Number	UBERON:0000105
Study Factor Type Term Source REF	UBERON
STUDY ASSAYS
Study Assay Measurement Type	whole genome sequencing	transcription profiling assay
Study Assay Measurement Type Term Accession Number	ERO:0002016	OBI:0000424
Study Assay Measurement Type Term Source REF	ERO	OBI
Study Assay Technology Type	DNA sequencing	RNA sequencing
Study Assay Technology Type Term Accession Number	OBI:0000626	OBI:0001177
Study Assay Technology Type Term Source REF	OBI	OBI
Study Assay Technology Platform	Illumina MiSeq	Illumina NextSeq 500
Study Assay File Name	a_genome_Arakawa.txt	a_mRNA_Arakawa.txt
STUDY PROTOCOLS
Study Protocol Name	Tardigrade culture and sampling	Genome sequencing	mRNA sequencing	Assembly and mapping of sequenced reads for technical validation
Study Protocol Type	selection	DNA sequencing	RNA sequencing	genome assembly
Study Protocol Type Term Accession Number	OBI:0001928	OBI:0000626	OBI:0001177	ERO:0000609
Study Protocol Type Term Source REF	OBI	ERO	OBI	ERO
Study Protocol Description				
Study Protocol URI	""	""	""	""
Study Protocol Version				
Study Protocol Parameters Name	""	sequencing technology	sequencing technology	""
Study Protocol Parameters Name Term Accession Number	""	""	""	""
Study Protocol Parameters Name Term Source REF	""	""	""	""
Study Protocol Components Name	""	""	""	""
Study Protocol Components Type	""	""	""	""
Study Protocol Components Type Term Accession Number	""	""	""	""
Study Protocol Components Type Term Source REF	""	""	""	""
STUDY CONTACTS
Study Person Last Name	Arakawa	Yoshida	Tomita
Study Person First Name	Kazuharu	Yuki	Masaru
Study Person Mid Initials			
Study Person Email	gaou@sfc.keio.ac.jp	""	""
Study Person Phone			
Study Person Fax			
Study Person Address			
Study Person Affiliation	Institute for Advanced Biosciences, Keio University, Tsuruoka, Yamagata 997-0052, Japan	Institute for Advanced Biosciences, Keio University, Tsuruoka, Yamagata 997-0052, Japan	Institute for Advanced Biosciences, Keio University, Tsuruoka, Yamagata 997-0052, Japan
Study Person Roles			
Study Person Roles Term Accession Number			
Study Person Roles Term Source REF			
Comment[Study Person ORCID]			
Comment[Funder]			
Comment[FundRef ID]			
Comment[Funder Term Source REF]			
Comment[Grant Identifier]			
