# Supplementary material for: Genome sequencing of a single tardigrade Hypsibius dujardini individual
Source: Sci Data. 2016 Aug 16;3:160063. doi: 10.1038/sdata.2016.63 (PMC4986543; doi:10.1038/sdata.2016.63)
Supplement: Supplementary file 1 [file sdata201663-isa1.zip › s_study_Arakawa.txt]

Source Name	Characteristics[organism]	Term Source REF	Term Accession Number	Characteristics[development stage]	Term Source REF	Term Accession Number	Protocol REF	Sample Name	Factor Value[life cycle stage]
Sciento, Manchester, UK	Hypsibius dujardini	NCBITAXON	NCBITaxon:232323	prime adult stage	UBERON	UBERON:0018241	Tardigrade culture and sampling	SAMD00047018	Active Adult
Sciento, Manchester, UK	Hypsibius dujardini	NCBITAXON	NCBITaxon:232323	embryo stage	UBERON	UBERON:0000068	Tardigrade culture and sampling	SAMD00047019	Egg 1 day
Sciento, Manchester, UK	Hypsibius dujardini	NCBITAXON	NCBITaxon:232323	embryo stage	UBERON	UBERON:0000068	Tardigrade culture and sampling	SAMD00047020	Egg 2 day
Sciento, Manchester, UK	Hypsibius dujardini	NCBITAXON	NCBITaxon:232323	embryo stage	UBERON	UBERON:0000068	Tardigrade culture and sampling	SAMD00047021	Egg 3 day
Sciento, Manchester, UK	Hypsibius dujardini	NCBITAXON	NCBITaxon:232323	embryo stage	UBERON	UBERON:0000068	Tardigrade culture and sampling	SAMD00047022	Egg 4 day
Sciento, Manchester, UK	Hypsibius dujardini	NCBITAXON	NCBITaxon:232323	embryo stage	UBERON	UBERON:0000068	Tardigrade culture and sampling	SAMD00047023	Egg 5 day
Sciento, Manchester, UK	Hypsibius dujardini	NCBITAXON	NCBITaxon:232323	juvenile stage	UBERON	UBERON:0034919	Tardigrade culture and sampling	SAMD00047024	Juvenile 1 day
Sciento, Manchester, UK	Hypsibius dujardini	NCBITAXON	NCBITaxon:232323	juvenile stage	UBERON	UBERON:0034919	Tardigrade culture and sampling	SAMD00047025	Juvenile 2 day
Sciento, Manchester, UK	Hypsibius dujardini	NCBITAXON	NCBITaxon:232323	juvenile stage	UBERON	UBERON:0034919	Tardigrade culture and sampling	SAMD00047026	Juvenile 3 day
Sciento, Manchester, UK	Hypsibius dujardini	NCBITAXON	NCBITaxon:232323	juvenile stage	UBERON	UBERON:0034919	Tardigrade culture and sampling	SAMD00047027	Juvenile 4 day
Sciento, Manchester, UK	Hypsibius dujardini	NCBITAXON	NCBITaxon:232323	juvenile stage	UBERON	UBERON:0034919	Tardigrade culture and sampling	SAMD00047028	Juvenile 5 day
Sciento, Manchester, UK	Hypsibius dujardini	NCBITAXON	NCBITaxon:232323	prime adult stage	UBERON	UBERON:0018241	Tardigrade culture and sampling	SAMD00047029	Active Adult
Sciento, Manchester, UK	Hypsibius dujardini	NCBITAXON	NCBITaxon:232323	adult organism	UBERON	UBERON:0007023	Tardigrade culture and sampling	SAMD00047030	Tun Adult
