# Supplementary material for: Genome sequencing of a single tardigrade Hypsibius dujardini individual
Source: Sci Data. 2016 Aug 16;3:160063. doi: 10.1038/sdata.2016.63 (PMC4986543; doi:10.1038/sdata.2016.63)
Supplement: Supplementary file 1 [file sdata201663-isa1.zip › a_genome_Arakawa.txt]

Sample Name	Protocol REF	Parameter Value[sequencing technology]	Assay Name	Raw Data File	Comment[Data Repository]	Comment[Data Record Accession]	Comment[Data Record URI]	Protocol REF	Derived Data File	Comment[Data Repository]	Comment[Data Record Accession]	Comment[Data Record URI]	Factor Value[life cycle stage]
SAMD00047018	Genome sequencing	Illumina MiSeq v.3 600 cycles kit	SAMD00047018_rep1	DRR055040	NCBI Sequence Read Archive	DRX049724	http://www.ncbi.nlm.nih.gov/sra/DRX049724	Assembly and mapping of sequenced reads for technical validation	genome.scf	Dryad Digital Repository	doi:10.5061/dryad.t4k7h	http://dx.doi.org/10.5061/dryad.t4k7h	Active Adult
SAMD00047018	Genome sequencing	Illumina MiSeq v.3 600 cycles kit	SAMD00047018_rep2	SRR3706607	NCBI Sequence Read Archive	SRX1867970	http://www.ncbi.nlm.nih.gov/sra/SRX1867970						Active Adult
SAMD00047018	Genome sequencing	Illumina MiSeq v.3 600 cycles kit	SAMD00047018_rep3	SRR3706608	NCBI Sequence Read Archive	SRX1867971	http://www.ncbi.nlm.nih.gov/sra/SRX1867971						Active Adult
SAMD00047018	Genome sequencing	Illumina MiSeq v.3 600 cycles kit	SAMD00047018_rep4	SRR3706609	NCBI Sequence Read Archive	SRX1867972	http://www.ncbi.nlm.nih.gov/sra/SRX1867972						Active Adult
SAMD00047018	Genome sequencing	Illumina MiSeq v.3 600 cycles kit	SAMD00047018_rep5	SRR3706610	NCBI Sequence Read Archive	SRX1867973	http://www.ncbi.nlm.nih.gov/sra/SRX1867973						Active Adult
