# Supplementary material for: Genome sequencing of a single tardigrade Hypsibius dujardini individual
Source: Sci Data. 2016 Aug 16;3:160063. doi: 10.1038/sdata.2016.63 (PMC4986543; doi:10.1038/sdata.2016.63)
Supplement: Supplementary file 1 [file sdata201663-isa1.zip › a_mRNA_Arakawa.txt]

Sample Name	Protocol REF	Parameter Value[sequencing technology]	Assay Name	Raw Data File	Comment[Data Repository]	Comment[Data Record Accession]	Comment[Data Record URI]	Factor Value[life cycle stage]
SAMD00047019	mRNA sequencing	Illumina NextSeq 500 High Output Mode 75 cycles kit	SAMD00047019_rep1	DRR055005	NCBI Sequence Read Archive	DRX049712	http://www.ncbi.nlm.nih.gov/sra/DRX049712	Egg 1 day
SAMD00047019	mRNA sequencing	Illumina NextSeq 500 High Output Mode 75 cycles kit	SAMD00047019_rep2	DRR055006	NCBI Sequence Read Archive	DRX049712	http://www.ncbi.nlm.nih.gov/sra/DRX049712	Egg 1 day
SAMD00047019	mRNA sequencing	Illumina NextSeq 500 High Output Mode 75 cycles kit	SAMD00047019_rep3	DRR055007	NCBI Sequence Read Archive	DRX049712	http://www.ncbi.nlm.nih.gov/sra/DRX049712	Egg 1 day
SAMD00047020	mRNA sequencing	Illumina NextSeq 500 High Output Mode 75 cycles kit	SAMD00047020_rep1	DRR055008	NCBI Sequence Read Archive	DRX049713	http://www.ncbi.nlm.nih.gov/sra/DRX049713	Egg 2 day
SAMD00047020	mRNA sequencing	Illumina NextSeq 500 High Output Mode 75 cycles kit	SAMD00047020_rep2	DRR055009	NCBI Sequence Read Archive	DRX049713	http://www.ncbi.nlm.nih.gov/sra/DRX049713	Egg 2 day
SAMD00047020	mRNA sequencing	Illumina NextSeq 500 High Output Mode 75 cycles kit	SAMD00047020_rep3	DRR055010	NCBI Sequence Read Archive	DRX049713	http://www.ncbi.nlm.nih.gov/sra/DRX049713	Egg 2 day
SAMD00047021	mRNA sequencing	Illumina NextSeq 500 High Output Mode 75 cycles kit	SAMD00047021_rep1	DRR055011	NCBI Sequence Read Archive	DRX049714	http://www.ncbi.nlm.nih.gov/sra/DRX049714	Egg 3 day
SAMD00047021	mRNA sequencing	Illumina NextSeq 500 High Output Mode 75 cycles kit	SAMD00047021_rep2	DRR055012	NCBI Sequence Read Archive	DRX049714	http://www.ncbi.nlm.nih.gov/sra/DRX049714	Egg 3 day
SAMD00047021	mRNA sequencing	Illumina NextSeq 500 High Output Mode 75 cycles kit	SAMD00047021_rep3	DRR055013	NCBI Sequence Read Archive	DRX049714	http://www.ncbi.nlm.nih.gov/sra/DRX049714	Egg 3 day
SAMD00047022	mRNA sequencing	Illumina NextSeq 500 High Output Mode 75 cycles kit	SAMD00047022_rep1	DRR055014	NCBI Sequence Read Archive	DRX049715	http://www.ncbi.nlm.nih.gov/sra/DRX049715	Egg 4 day
SAMD00047022	mRNA sequencing	Illumina NextSeq 500 High Output Mode 75 cycles kit	SAMD00047022_rep2	DRR055015	NCBI Sequence Read Archive	DRX049715	http://www.ncbi.nlm.nih.gov/sra/DRX049715	Egg 4 day
SAMD00047022	mRNA sequencing	Illumina NextSeq 500 High Output Mode 75 cycles kit	SAMD00047022_rep3	DRR055016	NCBI Sequence Read Archive	DRX049715	http://www.ncbi.nlm.nih.gov/sra/DRX049715	Egg 4 day
SAMD00047023	mRNA sequencing	Illumina NextSeq 500 High Output Mode 75 cycles kit	SAMD00047023_rep1	DRR055017	NCBI Sequence Read Archive	DRX049716	http://www.ncbi.nlm.nih.gov/sra/DRX049716	Egg 5 day
SAMD00047023	mRNA sequencing	Illumina NextSeq 500 High Output Mode 75 cycles kit	SAMD00047023_rep2	DRR055018	NCBI Sequence Read Archive	DRX049716	http://www.ncbi.nlm.nih.gov/sra/DRX049716	Egg 5 day
SAMD00047023	mRNA sequencing	Illumina NextSeq 500 High Output Mode 75 cycles kit	SAMD00047023_rep3	DRR055019	NCBI Sequence Read Archive	DRX049716	http://www.ncbi.nlm.nih.gov/sra/DRX049716	Egg 5 day
SAMD00047024	mRNA sequencing	Illumina NextSeq 500 High Output Mode 75 cycles kit	SAMD00047024_rep1	DRR055020	NCBI Sequence Read Archive	DRX049717	http://www.ncbi.nlm.nih.gov/sra/DRX049717	Juvenile 1 day
SAMD00047024	mRNA sequencing	Illumina NextSeq 500 High Output Mode 75 cycles kit	SAMD00047024_rep2	DRR055021	NCBI Sequence Read Archive	DRX049717	http://www.ncbi.nlm.nih.gov/sra/DRX049717	Juvenile 1 day
SAMD00047024	mRNA sequencing	Illumina NextSeq 500 High Output Mode 75 cycles kit	SAMD00047024_rep3	DRR055022	NCBI Sequence Read Archive	DRX049717	http://www.ncbi.nlm.nih.gov/sra/DRX049717	Juvenile 1 day
SAMD00047025	mRNA sequencing	Illumina NextSeq 500 High Output Mode 75 cycles kit	SAMD00047025_rep1	DRR055023	NCBI Sequence Read Archive	DRX049718	http://www.ncbi.nlm.nih.gov/sra/DRX049718	Juvenile 2 day
SAMD00047025	mRNA sequencing	Illumina NextSeq 500 High Output Mode 75 cycles kit	SAMD00047025_rep2	DRR055024	NCBI Sequence Read Archive	DRX049718	http://www.ncbi.nlm.nih.gov/sra/DRX049718	Juvenile 2 day
SAMD00047025	mRNA sequencing	Illumina NextSeq 500 High Output Mode 75 cycles kit	SAMD00047025_rep3	DRR055025	NCBI Sequence Read Archive	DRX049718	http://www.ncbi.nlm.nih.gov/sra/DRX049718	Juvenile 2 day
SAMD00047026	mRNA sequencing	Illumina NextSeq 500 High Output Mode 75 cycles kit	SAMD00047026_rep1	DRR055026	NCBI Sequence Read Archive	DRX049719	http://www.ncbi.nlm.nih.gov/sra/DRX049719	Juvenile 3 day
SAMD00047026	mRNA sequencing	Illumina NextSeq 500 High Output Mode 75 cycles kit	SAMD00047026_rep2	DRR055027	NCBI Sequence Read Archive	DRX049719	http://www.ncbi.nlm.nih.gov/sra/DRX049719	Juvenile 3 day
SAMD00047026	mRNA sequencing	Illumina NextSeq 500 High Output Mode 75 cycles kit	SAMD00047026_rep3	DRR055028	NCBI Sequence Read Archive	DRX049719	http://www.ncbi.nlm.nih.gov/sra/DRX049719	Juvenile 3 day
SAMD00047027	mRNA sequencing	Illumina NextSeq 500 High Output Mode 75 cycles kit	SAMD00047027_rep1	DRR055029	NCBI Sequence Read Archive	DRX049720	http://www.ncbi.nlm.nih.gov/sra/DRX049720	Juvenile 4 day
SAMD00047027	mRNA sequencing	Illumina NextSeq 500 High Output Mode 75 cycles kit	SAMD00047027_rep2	DRR055030	NCBI Sequence Read Archive	DRX049720	http://www.ncbi.nlm.nih.gov/sra/DRX049720	Juvenile 4 day
SAMD00047027	mRNA sequencing	Illumina NextSeq 500 High Output Mode 75 cycles kit	SAMD00047027_rep3	DRR055031	NCBI Sequence Read Archive	DRX049720	http://www.ncbi.nlm.nih.gov/sra/DRX049720	Juvenile 4 day
SAMD00047028	mRNA sequencing	Illumina NextSeq 500 High Output Mode 75 cycles kit	SAMD00047028_rep1	DRR055032	NCBI Sequence Read Archive	DRX049721	http://www.ncbi.nlm.nih.gov/sra/DRX049721	Juvenile 5 day
SAMD00047028	mRNA sequencing	Illumina NextSeq 500 High Output Mode 75 cycles kit	SAMD00047028_rep2	DRR055033	NCBI Sequence Read Archive	DRX049721	http://www.ncbi.nlm.nih.gov/sra/DRX049721	Juvenile 5 day
SAMD00047029	mRNA sequencing	Illumina NextSeq 500 High Output Mode 75 cycles kit	SAMD00047029_rep1	DRR055034	NCBI Sequence Read Archive	DRX049722	http://www.ncbi.nlm.nih.gov/sra/DRX049722	Active Adult
SAMD00047029	mRNA sequencing	Illumina NextSeq 500 High Output Mode 75 cycles kit	SAMD00047029_rep2	DRR055035	NCBI Sequence Read Archive	DRX049722	http://www.ncbi.nlm.nih.gov/sra/DRX049722	Active Adult
SAMD00047029	mRNA sequencing	Illumina NextSeq 500 High Output Mode 75 cycles kit	SAMD00047029_rep3	DRR055036	NCBI Sequence Read Archive	DRX049722	http://www.ncbi.nlm.nih.gov/sra/DRX049722	Active Adult
SAMD00047030	mRNA sequencing	Illumina NextSeq 500 High Output Mode 75 cycles kit	SAMD00047030_rep1	DRR055037	NCBI Sequence Read Archive	DRX049723	http://www.ncbi.nlm.nih.gov/sra/DRX049723	Tun Adult
SAMD00047030	mRNA sequencing	Illumina NextSeq 500 High Output Mode 75 cycles kit	SAMD00047030_rep2	DRR055038	NCBI Sequence Read Archive	DRX049723	http://www.ncbi.nlm.nih.gov/sra/DRX049723	Tun Adult
SAMD00047030	mRNA sequencing	Illumina NextSeq 500 High Output Mode 75 cycles kit	SAMD00047030_rep3	DRR055039	NCBI Sequence Read Archive	DRX049723	http://www.ncbi.nlm.nih.gov/sra/DRX049723	Tun Adult
